# Supplementary material for: Atrophic Gastritis and Autoimmunity: Results from a Prospective, Multicenter Study
Source: Diagnostics (Basel). 2023 Apr 30;13(9):1599. doi: 10.3390/diagnostics13091599 (PMC10178247; doi:10.3390/diagnostics13091599)
Supplement: Supplementary file 1 [file diagnostics-13-01599-s001.zip]

Archive with 1 entries (1 files):
- diagnostics-2284261-supplementary.pdf
